# Supplementary material for: Influence of the Electron Beam and the Choice of Heating Membrane on the Evolution of Si Nanowires’ Morphology in In Situ TEM
Source: Materials (Basel). 2022 Jul 29;15(15):5244. doi: 10.3390/ma15155244 (PMC9369465; doi:10.3390/ma15155244)
Supplement: Supplementary file 1 [file materials-15-05244-s001.zip]

Archive with 1 entries (1 files):
- materials-1736649-supplementary.avi
